# Supplementary material for: Interleukin-27 as a candidate diagnostic biomarker for bacterial infection in immunocompromised pediatric patients
Source: PLoS One. 2018 Nov 26;13(11):e0207620. doi: 10.1371/journal.pone.0207620 (PMC6261028; doi:10.1371/journal.pone.0207620)
Supplement: S1 Dataset — Demographic data, laboratory data, and biomarker values for each subject. (XLSX) [file pone.0207620.s001.xlsx]

## Sheet: Sheet1
SPECIMEN	EMD IL-27 LEVEL	R+D PCT LEVEL	R+D PCT/1000	BACTERIAL INFECTION Yes (1), No (0)	AGE (years)	Gender	BMT	Oncology	Solid Organ	Other d/o	Neutropenia	Lymphopenia	Viral Infxn	Fungal Infxn	Exposure to Abx in prior 48 hr	HD Steroids	Tacro/Sirolimus	MMF/Azathioprine	MAB	ATG	T-Cell Modulator	Chemotherapy	Radiation	Mortality At 28-days	Mortality at 60-days	Lab Drawn PCT level
1	0.72	3134.58	3.13458	0	1.4	M	1	0	0	0	0	0	0	0	1	0	0	0	0	0	1	0	0	0	1	None
2	3.94	3302.74	3.30274	1	22.2	F	0	0	0	1	0	0	0	0	1	1	0	0	0	0	0	0	0	0	1	None
3	0.6	531.52	0.53152	1	0.83	M	1	0	0	0	0	1	0	1	1	0	0	0	1	0	0	0	0	1	1	None
4	1.38	337.59	0.33759	1	0.6	F	0	0	1	0	0	0	0	0	0	0	1	0	0	0	0	0	0	0	0	None
5	1.08	147.94	0.14794	0	6.5	M	0	0	1	0	0	0	0	0	0	0	1	1	0	0	0	0	0	0	0	None
6	0.7	84.03	0.08403	1	6.1	F	0	1	0	0	1	0	0	0	1	0	0	0	0	0	0	1	0	0	0	None
7	0.65	84.03	0.08403	1	14.2	F	0	1	0	0	1	0	0	0	1	1	0	0	0	0	0	0	0	0	0	None
8	0.65	123.96	0.12396	0	2.9	F	0	0	0	1	1	0	0	0	1	0	0	0	0	0	1	0	0	0	0	None
9	1.93	85.39	0.08539	0	3.7	M	1	0	0	0	1	1	1	0	1	0	0	0	0	0	1	0	0	0	0	None
10	0.06	779.5	0.7795	0	0.4	M	1	0	0	0	0	1	0	0	1	0	0	1	0	0	1	0	0	0	0	None
11	0.85	182.91	0.18291	0	12	M	1	0	0	0	0	1	0	0	1	1	0	0	0	0	0	0	0	0	0	None
12	2.61	121.01	0.12101	0	2.4	F	1	0	0	0	0	0	0	0	1	1	0	0	0	0	1	0	0	0	0	None
13	4.3	206.99	0.20699	0	15.4	M	0	1	0	0	1	1	0	0	0	0	0	0	0	0	0	1	0	0	0	None
14	0.66	1228.66	1.22866	0	7.9	M	0	1	0	0	0	0	0	0	1	0	0	0	1	0	0	0	0	0	0	None
15	14.95	178.81	0.17881	0	8.2	F	1	0	0	0	1	1	0	0	1	0	0	0	0	0	0	0	0	0	0	None
16	0.66	937.03	0.93703	1	0.85	M	1	0	0	0	0	0	0	1	1	0	0	0	1	0	0	0	0	1	1	None
17	0.57	119.05	0.11905	0	5.2	M	1	0	0	0	1	1	1	0	0	0	0	0	0	0	0	1	0	0	0	None
18	3.25	81.31	0.08131	0	7.7	F	0	1	0	0	0	0	0	0	0	0	0	0	0	0	0	1	0	0	0	None
19	46	104.85	0.10485	0	1.9	M	0	0	1	0	0	0	1	0	0	0	1	0	0	0	0	0	0	0	0	None
20	0.6	1217.68	1.21768	0	14.2	F	0	0	1	0	0	0	0	0	0	0	1	0	0	0	0	0	0	0	0	None
21	2.75	227.42	0.22742	0	12.3	F	0	1	0	0	0	1	0	0	1	0	0	0	0	0	0	1	0	0	0	None
22	1.96	402.82	0.40282	1	4.6	F	1	0	0	0	0	1	1	0	1	0	1	0	1	0	0	0	0	0	0	None
23	0.91	130.48	0.13048	0	7.3	M	1	0	0	0	0	0	1	0	0	0	0	0	0	0	1	0	0	0	0	None
24	46	133.41	0.13341	0	2.4	M	0	1	0	0	0	1	0	0	1	0	0	0	0	0	0	1	0	0	0	None
25	0.69	77.89	0.07789	0	5.6	M	0	1	0	0	0	0	0	0	1	0	0	0	0	0	0	1	0	0	0	None
26	46	136	0.136	0	2.6	M	0	0	0	1	1	0	0	0	1	0	0	0	0	0	0	0	0	0	0	None
27	1.7	1823.14	1.82314	0	1.7	F	0	1	0	0	0	1	0	0	0	1	0	0	0	1	1	1	0	0	0	None
28	0.81	211.03	0.21103	0	4.2	M	0	1	0	0	1	0	0	0	0	0	0	0	0	0	0	0	0	0	0	None
29	0.45	90.79	0.09079	0	22.8	F	0	1	0	0	1	1	0	0	0	0	0	0	0	0	0	1	1	0	0	None
30	0.97	163.92	0.16392	0	0.66	F	0	0	1	0	0	0	0	0	1	0	1	0	0	0	0	0	0	0	0	None
31	1.02	76.52	0.07652	0	12.8	F	0	1	0	0	1	0	0	0	1	0	0	0	0	0	0	1	0	0	0	None
32	0.87	1255.55	1.25555	0	16.1	M	0	1	0	0	0	1	0	0	1	0	0	0	1	0	0	1	0	0	0	None
33	4.46	82.67	0.08267	1	6.2	M	0	1	1	0	0	0	0	0	1	0	1	1	0	0	0	1	0	0	0	None
34	0.65	168.37	0.16837	0	0.89	F	0	1	0	0	0	1	0	0	1	0	0	0	0	0	0	1	0	0	0	None
35	0.43	244	0.244	1	0.27	F	0	1	0	0	1	1	0	0	1	0	0	0	0	0	0	1	0	0	0	None
36	1.24	86.74	0.08674	0	14.8	F	0	1	0	0	1	1	0	0	1	0	0	0	0	0	0	1	0	0	0	None
37	0.63	239.41	0.23941	0	7.5	F	0	1	0	0	1	0	0	0	1	1	0	0	0	0	0	1	0	0	0	None
38	0.97	69.64	0.06964	0	9.8	F	1	0	0	0	0	0	0	0	1	0	0	0	0	0	0	1	0	0	0	None
39	0.99	509.92	0.50992	0	18.2	M	1	0	0	0	1	1	1	0	1	0	0	0	0	0	1	1	0	0	0	None
40	1.04	108.17	0.10817	0	9.2	M	1	0	0	0	0	0	1	0	0	0	0	0	1	0	1	0	0	0	0	None
41	4.9	204.81	0.20481	0	9.9	F	1	0	0	0	0	0	1	0	1	0	0	0	0	0	1	1	0	0	0	None
42	1.13	3116.39	3.11639	1	0.34	M	0	0	0	1	0	0	0	0	0	0	1	0	1	0	1	0	0	0	0	None
43	1.6	426.64	0.42664	0	7.8	M	0	1	0	0	0	1	0	0	1	0	0	0	0	0	0	1	0	0	0	None
44	0.45	259.26	0.25926	0	16.1	F	1	0	0	0	1	1	0	0	1	0	0	0	0	0	0	1	0	0	0	None
45	8.09	3302.74	3.30274	1	11.3	F	0	0	1	0	0	0	0	0	0	0	1	1	0	0	0	0	0	0	0	9.92
46	0.74	72.4	0.0724	0	37.5	F	0	1	0	0	1	1	0	0	1	0	0	0	0	0	0	1	0	0	0	None
47	0.68	171.86	0.17186	0	4.6	M	0	1	0	0	0	0	1	0	1	0	0	0	1	0	0	0	0	0	0	None
48	1.3	72.4	0.0724	0	2.1	M	1	0	0	0	0	0	1	1	0	0	0	0	1	0	0	0	0	0	0	None
49	1.08	489.38	0.48938	0	8.9	M	1	0	0	0	1	1	0	0	0	1	0	0	0	1	1	1	0	0	0	None
50	0.46	221.56	0.22156	0	3.2	M	1	0	0	0	1	1	0	0	0	0	0	0	0	0	1	1	0	0	0	None
51	2.4	398.74	0.39874	1	0.2	F	0	0	0	1	1	0	0	0	0	0	0	0	0	0	0	0	0	0	1	None
52	0.87	84.71	0.08471	0	5.8	M	0	1	0	0	0	1	1	0	1	0	0	0	0	0	0	1	0	0	0	None
53	0.47	14.77	0.01477	1	12.2	M	0	1	0	0	1	1	0	0	1	0	0	0	0	0	0	0	0	0	0	None
54	0.37	513.91	0.51391	0	18.8	M	0	1	0	0	0	1	1	0	0	1	0	0	0	1	1	1	0	0	0	None
55	0.53	735.11	0.73511	0	16.1	F	0	1	0	0	1	1	0	0	1	0	0	0	0	0	0	1	0	0	0	None
56	0.34	127.23	0.12723	1	0.9	F	0	1	0	0	1	1	0	0	1	0	0	0	0	0	0	0	0	0	0	None
57	0.62	272.91	0.27291	1	31	M	0	1	0	0	0	1	0	0	1	0	0	0	0	0	0	1	0	0	0	0.42
58	0.42	50.33	0.05033	0	24.8	F	0	1	0	0	0	1	0	0	0	0	1	0	0	0	0	1	1	1	1	None
59	2.66	1431.71	1.43171	1	6.3	F	0	1	0	0	1	0	1	0	0	0	0	0	0	0	0	0	0	0	0	None
60	3.24	3302.74	3.30274	0	18.1	M	0	0	1	0	0	1	0	0	1	0	0	1	0	1	0	0	0	0	0	None
61	0.86	301.22	0.30122	1	22.9	F	0	1	0	0	1	1	0	0	1	0	0	0	0	0	0	1	0	0	0	None
62	0.9	1696.44	1.69644	0	5.7	F	1	0	0	0	0	1	1	0	1	0	1	0	1	0	0	0	0	1	1	3.73
63	1.02	72.4	0.0724	0	1.1	F	0	1	0	0	1	0	0	0	1	0	0	0	0	0	0	1	0	0	0	None
64	0.52	131.13	0.13113	0	5.8	F	1	0	0	0	1	1	0	0	1	0	0	0	0	0	0	1	0	0	0	None
65	0.34	133.08	0.13308	0	7.9	M	0	1	0	0	1	1	0	0	0	0	0	0	0	0	0	0	0	0	0	None
66	0.93	77.55	0.07755	1	17.6	M	0	0	1	0	0	1	1	0	0	0	1	0	0	0	0	0	0	0	0	None
67	3.8	3302.74	3.30274	1	6.3	F	0	1	0	0	1	0	1	0	1	0	0	0	0	0	0	0	0	0	0	None
68	46	192.64	0.19264	0	23.9	M	0	0	1	1	0	0	0	0	0	0	1	1	0	0	0	0	0	0	0	0.37
69	2.82	3302.74	3.30274	1	10.5	F	0	0	1	0	0	0	0	0	0	1	0	1	0	0	0	0	0	0	0	None
70	14.9	87.76	0.08776	0	10.6	F	0	1	0	0	1	1	0	0	0	0	0	0	0	0	0	1	0	0	0	None
71	1.14	155.95	0.15595	0	6.1	F	0	1	0	0	0	0	1	0	0	0	0	0	0	0	0	1	0	0	0	None
72	0.16	3302.74	3.30274	1	6.1	M	1	0	0	0	0	0	0	0	1	0	0	0	1	0	0	0	0	0	0	>200.00
73	0.45	114.44	0.11444	0	11.8	M	0	1	0	0	0	0	0	0	0	0	0	0	0	0	0	1	0	0	0	None
74	0.82	220.63	0.22063	1	28	M	0	1	0	0	1	1	0	0	0	0	0	0	0	0	0	1	0	0	0	None
75	0.87	183.54	0.18354	0	12.9	F	0	0	0	1	0	1	1	0	0	0	1	0	0	0	0	1	0	0	0	None
76	2.26	87.76	0.08776	0	1.8	M	0	0	1	0	1	0	0	0	0	0	1	0	0	0	0	1	0	0	0	None
77	0.49	171.39	0.17139	0	10.5	F	0	1	0	0	1	1	0	0	0	0	0	0	0	0	0	0	0	0	0	None
78	0.57	181.86	0.18186	1	2.1	M	0	1	0	0	1	1	0	0	0	0	0	0	0	0	0	0	0	0	0	None
79	1.23	165.43	0.16543	0	10	F	0	1	0	0	1	0	0	0	0	0	0	0	0	0	0	0	0	0	0	None
80	0.62	133.38	0.13338	0	3.1	F	0	1	0	0	1	0	1	1	1	0	0	0	0	0	0	0	0	0	0	None
81	0.91	866.2	0.8662	0	4.9	F	1	1	0	0	1	1	1	0	1	0	0	0	0	0	0	1	0	0	0	None
82	2.49	266.33	0.26633	1	5.7	F	0	1	0	0	0	0	0	0	0	0	0	0	0	0	0	1	0	0	0	None
83	1.5	29.92	0.02992	0	18.6	F	0	1	0	0	0	0	0	0	0	0	0	0	0	0	0	1	0	0	0	None
84	0.41	92.86	0.09286	0	3.9	F	0	0	0	1	0	0	0	0	0	0	1	0	0	0	0	0	0	0	0	None
85	0.91	120.3	0.1203	1	0.2	M	0	1	0	0	0	1	0	0	0	1	0	0	0	0	0	1	0	0	0	None
86	0.71	5397.83	5.39783	1	2.3	M	1	0	0	0	0	0	0	0	1	1	0	0	1	0	0	0	0	0	0	4.58
87	1.1	434.82	0.43482	0	2	F	1	1	0	0	1	0	0	0	0	0	1	0	0	0	0	0	0	0	0	None
88	0.7	86.8	0.0868	1	12.8	F	0	1	0	0	1	1	0	0	1	0	0	0	0	0	1	1	0	0	0	None
89	22.49	213.53	0.21353	0	3.9	M	0	0	1	0	0	0	1	0	0	0	1	0	0	0	0	0	0	0	0	0.37
90	1.13	260.34	0.26034	0	4.6	M	0	0	1	0	0	0	0	0	0	0	0	1	0	0	0	0	0	1	1	0.49
91	1.34	393.26	0.39326	0	12.7	M	0	0	1	0	0	0	1	0	1	1	1	0	0	1	0	0	0	0	0	1.13
92	0.76	211.82	0.21182	1	5	M	0	1	0	0	0	0	0	0	1	0	0	0	1	0	0	0	0	0	0	None
93	1.11	5397.83	5.39783	0	7.7	F	0	1	0	0	0	1	0	0	1	0	0	0	0	0	0	1	0	0	0	18.32
94	1.55	1580.64	1.58064	0	5.9	F	0	1	0	0	1	1	0	0	1	0	0	0	0	0	0	1	0	0	0	None
95	0.59	191.91	0.19191	0	1.8	M	0	1	0	0	1	0	1	0	0	0	0	0	0	0	0	1	0	0	0	None
96	0.49	63.19	0.06319	1	1.1	F	0	1	0	0	1	1	0	0	0	0	0	0	0	0	0	0	0	0	0	None
97	1.09	61.21	0.06121	0	19.5	M	1	1	0	0	0	0	0	0	0	0	0	0	1	0	0	0	1	0	0	None
98	1.38	163.31	0.16331	0	1.3	F	1	1	0	0	1	1	0	0	1	0	0	1	0	0	1	1	0	0	0	None
99	1.69	272.96	0.27296	1	2.8	M	0	1	0	0	1	1	0	0	1	0	0	0	0	0	0	1	0	0	0	None
100	0.58	325.68	0.32568	0	12.9	F	1	0	0	0	0	0	1	0	0	0	0	0	0	0	1	0	0	0	0	None
101	0.3	999.24	0.99924	0	12.3	M	1	0	0	0	0	0	0	0	1	0	0	0	0	0	0	1	0	0	0	None
102	1.1	54.83	0.05483	0	5.9	F	0	1	0	0	1	0	0	0	1	0	0	0	0	0	0	0	0	0	0	None
103	1.21	137.7	0.1377	0	2.4	M	0	0	1	0	1	0	1	0	1	1	1	0	0	0	0	0	0	0	0	0.15
104	0.42	2530.08	2.53008	0	0.6	F	0	0	1	0	0	0	0	0	1	1	1	0	0	0	0	0	0	0	0	None
105	0.34	5397.83	5.39783	0	0.8	M	0	0	1	0	0	0	0	0	1	1	1	1	1	0	0	0	0	0	0	3.42
106	0.76	4169.28	4.16928	1	13	F	1	0	0	0	0	1	1	0	1	0	0	0	1	0	0	1	0	1	1	None
107	22.49	5397.83	5.39783	1	24.1	M	0	0	1	1	0	0	0	0	1	0	1	1	0	0	0	0	0	0	0	32.35
108	6.87	2772.04	2.77204	0	10.2	M	0	1	0	0	0	0	0	0	1	0	0	0	1	0	0	1	0	0	0	None
109	0.92	43.84	0.04384	0	8.8	F	0	1	0	0	0	0	1	0	0	0	0	0	0	0	0	1	0	0	0	None
110	0.32	151.28	0.15128	0	8.1	M	0	1	0	0	1	1	0	0	1	0	0	0	0	0	0	1	0	0	0	None
111	0.28	84.51	0.08451	0	15.5	M	0	1	0	0	0	0	0	0	0	0	0	0	0	0	0	1	0	0	0	None
112	0.59	96.99	0.09699	0	12.1	F	0	1	0	0	1	1	0	0	0	0	0	0	0	0	0	1	0	0	0	None
113	0.87	725.35	0.72535	0	6.3	M	1	0	0	0	0	1	0	0	1	0	0	0	1	0	0	1	0	0	0	None
114	1.89	206.35	0.20635	0	5	M	1	1	0	0	0	1	0	0	1	0	0	0	0	0	0	1	0	0	0	None
115	0.52	260.34	0.26034	0	5.9	F	0	1	0	0	1	1	0	0	1	0	0	0	1	0	0	0	0	0	0	None
116	1.42	113.34	0.11334	0	0.3	M	0	1	0	0	0	0	0	0	0	0	0	0	0	0	0	1	0	0	0	None
117	1.18	165.43	0.16543	1	2.4	M	0	0	1	0	1	0	0	0	0	0	1	0	0	0	0	0	0	0	0	None
118	1.76	495.67	0.49567	0	0.3	F	0	1	0	0	1	0	0	0	1	0	0	0	1	0	0	1	0	0	0	None
119	0.68	313.01	0.31301	0	14.3	M	0	0	1	0	0	0	0	0	0	0	1	0	0	0	1	0	0	0	0	<.10
120	0.46	2308.34	2.30834	1	4.4	M	0	1	0	0	1	0	0	0	0	0	0	0	0	0	0	1	0	0	0	None
121	3.35	228.81	0.22881	1	8.6	F	0	1	0	0	0	0	0	0	1	0	0	0	0	0	0	1	0	0	0	None
122	2.06	118.11	0.11811	0	10.2	M	0	1	0	0	1	1	0	0	0	1	0	0	1	0	0	1	0	0	0	None
123	1.02	570.8	0.5708	0	12.8	M	0	0	1	0	1	1	1	1	1	1	1	0	1	1	0	0	0	0	0	1.65
124	2.06	618.42	0.61842	0	16.4	F	0	0	1	1	0	0	0	0	0	1	1	0	0	0	0	0	0	0	0	1.4
125	0.28	54.83	0.05483	0	1.4	F	1	1	0	0	0	0	0	0	0	0	0	1	0	0	1	0	0	0	0	None
126	1.47	721.82	0.72182	1	12.8	M	0	0	1	0	0	1	1	1	1	1	1	0	1	1	0	0	0	0	0	2.27
127	0.79	49.98	0.04998	1	16.3	F	0	1	0	0	1	0	1	0	0	0	0	0	0	0	0	0	0	0	0	None
128	1.58	4934.06	4.93406	1	20.7	M	0	0	1	0	0	0	0	0	0	0	1	0	0	0	0	0	0	0	0	None
129	2.22	1015.08	1.01508	0	25.7	M	0	0	1	0	0	1	1	0	1	1	0	1	0	1	0	0	0	0	0	1.93
130	3.75	77.62	0.07762	0	3.1	F	0	0	1	0	0	0	1	0	1	1	1	1	0	0	0	0	0	0	1	0.18
131	0.31	477.46	0.47746	0	32.8	M	0	1	0	0	1	1	0	0	0	0	0	0	0	0	0	1	0	0	0	None
132	1.43	143.44	0.14344	1	2.9	M	0	1	0	0	1	1	0	0	0	0	0	0	0	0	0	1	0	0	0	None
133	0.28	1309.82	1.30982	0	12.2	F	0	1	0	0	1	1	0	0	1	0	0	0	0	0	0	0	0	0	0	None
134	0.28	87.94	0.08794	0	6.7	F	1	0	0	0	1	0	1	0	0	0	0	0	0	0	1	0	0	0	0	None
135	1.01	243.63	0.24363	0	16.1	M	1	0	0	0	0	1	0	0	1	0	0	0	0	0	1	0	0	0	0	None
136	0.28	507.98	0.50798	0	0.5	M	0	0	0	1	0	1	0	0	1	0	0	0	1	0	0	1	0	0	0	None
137	1.01	873.4	0.8734	0	6.3	M	1	0	0	0	0	0	0	0	1	0	0	0	1	0	0	1	0	0	0	None
138	0.48	104.09	0.10409	0	16.4	F	1	0	0	0	0	1	0	0	0	0	0	0	0	0	0	0	1	0	0	None
139	1.58	180.12	0.18012	0	25.4	M	0	1	0	1	0	0	1	1	1	0	0	0	1	0	0	1	0	0	0	None
140	0.35	101.85	0.10185	0	12	M	0	1	0	0	1	1	0	0	0	0	0	0	0	0	0	1	0	0	0	None
141	1.09	5397.83	5.39783	1	19.4	F	1	1	0	0	0	1	0	0	1	0	0	0	1	0	0	0	0	0	1	23.93
142	0.73	5397.83	5.39783	1	2.3	M	0	1	0	0	1	1	0	0	1	0	0	0	0	0	0	1	0	0	0	None
143	0.71	452.93	0.45293	1	12.8	M	0	0	1	0	0	1	1	1	1	1	1	0	1	0	0	0	0	0	0	1.32
144	2.72	130.49	0.13049	1	3.4	M	0	0	1	0	0	0	0	1	1	0	1	0	0	0	0	0	0	0	0	0.34
145	1.11	38.85	0.03885	0	27.5	F	0	1	0	0	0	0	1	0	0	0	0	0	0	0	0	0	1	0	0	None
146	2.39	5397.83	5.39783	1	7.8	F	0	0	0	1	0	0	0	0	0	0	1	0	0	0	0	0	0	0	0	None
147	0.57	366.86	0.36686	0	2.1	F	1	1	0	0	1	1	0	0	0	0	1	0	0	0	0	1	0	0	0	None
148	1.33	982.8	0.9828	0	8.5	F	0	0	1	0	0	0	1	0	0	0	1	0	0	0	1	0	0	0	0	2.65
149	2.85	3363.47	3.36347	1	0.9	M	0	0	1	0	0	0	1	0	1	0	1	1	0	0	0	0	0	0	0	19.88
150	0.28	282.21	0.28221	0	7.5	M	1	1	0	0	1	1	0	0	1	0	0	0	0	0	0	1	0	0	0	None
151	0.28	55.23	0.05523	0	17.3	M	0	1	0	0	1	0	0	0	0	0	0	0	0	0	0	0	0	0	0	None
152	0.28	58.03	0.05803	0	2.2	M	0	1	0	0	1	0	0	0	0	0	0	0	0	0	0	0	0	0	0	None
153	2	337.18	0.33718	0	7.7	F	1	0	0	1	1	0	1	0	0	0	0	0	0	0	0	0	0	0	0	0.53
154	5.67	712.19	0.71219	1	10.3	F	1	0	0	0	0	0	1	0	1	1	0	0	0	0	0	0	0	0	0	None
155	1.79	1735.12	1.73512	0	10.6	M	0	1	0	0	0	0	0	0	1	0	0	0	0	0	0	1	0	0	0	None
156	0.86	239.35	0.23935	1	0.6	M	1	0	0	0	1	1	0	0	1	0	0	0	0	0	1	0	0	0	0	None
157	1.65	166.19	0.16619	0	14.5	F	0	0	1	0	1	0	1	0	1	0	1	0	0	0	0	0	0	0	0	None
158	1.65	53.53	0.05353	0	16.3	F	0	1	0	0	1	0	0	0	0	0	0	0	0	0	0	0	0	0	0	None
159	1.88	2371.5	2.3715	1	5.6	M	1	1	0	0	0	0	0	0	1	0	0	0	0	0	0	1	0	0	1	None
160	1.27	4032.62	4.03262	1	12.8	M	0	0	1	0	0	1	1	1	1	0	1	0	1	0	0	0	0	0	1	17.87
161	5.1	7222.34	7.22234	1	0.6	F	0	1	0	0	1	1	0	0	1	0	0	0	0	0	0	1	0	0	0	None
162	1.89	202.74	0.20274	0	21.6	F	0	0	1	0	0	0	0	0	0	0	1	1	0	0	0	0	0	0	0	None
163	1.37	125.71	0.12571	0	1.2	F	0	0	1	0	0	0	1	0	1	0	1	0	0	0	0	0	0	0	0	0.2
164	0.48	83.09	0.08309	1	10.1	F	0	1	0	0	1	1	0	0	0	0	0	0	0	0	0	1	0	0	0	None
165	9.21	150.68	0.15068	0	4.1	M	0	1	0	0	1	0	1	0	1	0	0	0	0	0	0	1	0	0	0	None
166	1.45	194.05	0.19405	1	8.3	M	0	1	0	0	0	0	0	0	0	0	0	0	0	0	0	1	0	0	0	None
167	0.44	68.96	0.06896	0	4.3	F	0	0	0	1	1	0	0	0	1	0	1	0	0	0	0	0	0	0	0	None
168	1.93	1660.97	1.66097	1	27.8	M	0	0	1	0	0	0	0	0	0	0	1	0	0	0	0	0	0	0	1	None
169	2.09	33.42	0.03342	0	18.8	F	0	0	1	0	0	0	0	0	0	0	0	1	0	0	1	0	0	0	0	None
170	2.25	370.9	0.3709	0	5.2	M	0	1	0	0	0	0	0	0	1	0	0	0	1	0	0	0	0	0	0	None
171	1.15	29.43	0.02943	0	13	F	0	1	0	0	0	0	0	0	0	0	0	0	0	0	0	1	0	0	0	None
172	1.92	99.66	0.09966	1	24.7	F	0	0	1	0	0	0	0	0	0	0	1	1	0	0	0	0	0	0	0	None
173	0.84	213.56	0.21356	0	23.9	M	0	1	0	0	1	0	0	0	0	0	0	0	0	0	0	0	0	0	0	None
174	0.55	54.57	0.05457	1	19.1	M	0	1	0	0	1	1	0	0	0	0	0	0	0	0	0	1	0	0	0	None
175	9.21	7222.34	7.22234	1	28.4	M	0	1	0	0	1	1	0	0	1	0	0	0	0	0	0	1	0	0	0	None
176	2.17	2981.34	2.98134	1	2.6	M	1	0	0	0	0	0	0	0	1	0	0	0	1	0	0	0	0	0	0	8.2
177	1.18	87.76	0.08776	0	7.6	M	0	1	0	0	0	0	0	0	0	0	0	0	0	0	0	1	0	0	0	None
178	0.56	144.95	0.14495	0	11	F	0	1	0	0	1	1	0	0	1	0	0	0	0	0	0	1	0	0	0	None
179	3.02	7222.34	7.22234	1	7.9	F	1	0	0	0	0	0	0	0	1	0	0	0	0	0	1	0	0	0	0	None
180	3.77	176.56	0.17656	0	1.3	M	0	1	0	0	0	0	0	0	0	0	0	0	0	0	1	0	0	0	0	None
181	0.49	61.8	0.0618	0	4.3	F	0	0	0	1	1	0	1	0	0	0	1	0	0	0	0	0	0	0	0	None
182	1.46	320.52	0.32052	0	15.8	M	0	0	1	0	1	1	1	0	1	0	1	1	0	0	0	0	0	0	0	0.14
183	1.48	208	0.208	1	5.1	F	0	1	0	0	1	0	0	0	0	0	0	0	0	0	0	0	0	0	0	None
184	9.21	292.98	0.29298	0	2.9	M	0	1	0	0	0	0	0	0	0	0	0	0	0	0	0	1	0	0	0	None
185	1.75	240.88	0.24088	1	4.2	M	0	1	0	0	0	0	0	0	0	0	0	0	0	0	0	1	0	0	0	None
186	1.04	297.78	0.29778	0	9.4	F	0	1	0	0	1	0	0	0	0	0	0	0	0	0	0	0	0	0	0	None
187	0.98	2583.27	2.58327	1	1.1	M	0	1	0	0	0	0	0	0	1	1	0	0	0	0	0	0	0	0	0	None
188	0.48	67.6	0.0676	0	15.8	M	0	1	0	0	1	0	0	0	1	0	0	0	0	0	0	0	0	0	0	None
189	1.57	62.14	0.06214	0	11.1	M	0	1	0	0	1	0	0	0	0	0	0	0	0	0	0	0	0	0	0	None
190	1.05	138.57	0.13857	1	4.7	F	0	1	0	0	1	1	0	0	0	0	0	0	0	0	0	0	0	0	0	None
191	2.11	7222.34	7.22234	1	27.8	M	0	0	1	0	0	0	0	0	0	0	1	0	0	0	0	0	0	1	1	None
192	1.04	1013.38	1.01338	0	18.4	F	0	0	1	1	0	0	0	0	0	0	1	1	0	0	0	0	0	0	0	None
193	2.52	34.86	0.03486	0	13.6	M	0	0	1	0	0	0	0	0	0	0	1	0	0	0	0	0	0	0	0	0.15
194	0.98	96.37	0.09637	0	3.6	M	0	1	0	0	1	0	0	0	0	0	0	0	0	0	0	0	0	0	0	None
195	1	173.73	0.17373	0	4.1	F	1	1	0	0	1	1	0	0	1	0	0	0	0	0	0	1	0	0	0	None
196	2.61	1801.9	1.8019	0	33	M	0	1	0	0	0	1	0	1	1	0	0	0	0	0	0	1	0	0	0	None
197	0.62	190.31	0.19031	1	2.1	M	1	1	0	0	0	0	0	0	1	0	0	0	0	0	0	1	0	0	0	None
198	1.74	7222.34	7.22234	1	15.8	M	0	1	0	0	1	1	0	0	1	0	0	0	0	0	0	1	0	0	0	None
199	4.19	7222.34	7.22234	0	9.5	M	0	1	0	0	1	1	0	0	1	1	0	0	0	0	0	1	0	0	0	63.1
200	1.46	89.42	0.08942	0	0.8	M	0	0	1	0	0	0	1	0	0	0	1	0	0	0	0	0	0	0	0	None
201	1.48	7222.34	7.22234	0	9.1	F	0	0	0	1	0	1	0	0	0	0	0	0	0	0	0	1	0	0	0	None
202	1.21	62.83	0.06283	0	17.7	M	0	0	1	0	0	0	1	0	0	0	1	0	0	0	0	0	0	0	0	None
203	2.88	5239.84	5.23984	0	6.4	F	0	0	0	1	0	1	0	0	1	0	0	0	0	0	0	1	0	0	0	None
204	1.99	246.38	0.24638	0	7.6	M	0	1	0	0	1	1	0	0	1	0	0	0	0	0	0	0	0	0	0	None
205	3.76	2768.77	2.76877	1	13.5	M	1	0	0	0	0	1	1	0	1	0	0	0	1	0	1	0	0	0	0	None
206	0.86	475.23	0.47523	0	6.8	F	1	1	0	0	1	1	1	0	0	0	0	0	0	0	0	0	0	0	1	None
207	0.77	41.99	0.04199	1	5.4	M	0	1	0	0	0	1	0	0	1	1	0	0	0	0	0	0	0	1	1	<.10
208	0.79	72.34	0.07234	0	11.1	F	0	1	0	0	1	1	0	0	0	0	0	0	0	0	0	1	0	0	0	None
209	1.09	117.95	0.11795	0	5.3	M	0	1	0	0	0	1	0	0	0	0	0	0	0	0	0	1	0	0	0	None
210	0.62	111.12	0.11112	0	0.9	M	1	0	0	0	1	1	0	0	1	0	0	1	0	0	1	0	0	0	0	None
211	5.91	6053.34	6.05334	1	1.4	M	0	1	0	0	1	0	1	0	1	0	0	0	0	0	0	0	0	0	0	9.72
212	3.76	665.73	0.66573	1	4.3	M	0	1	0	0	1	1	0	0	0	0	0	0	0	0	0	0	0	0	0	None
213	1.99	874.1	0.8741	0	18.7	F	0	1	0	0	1	1	0	0	1	0	0	0	0	0	0	1	0	0	0	None
214	0.35	324.69	0.32469	0	9.2	F	1	0	0	0	1	1	1	0	1	1	0	0	0	1	0	1	0	0	0	None
215	3.7	24.66	0.02466	0	22.8	F	0	0	0	1	1	0	1	0	0	0	0	0	0	0	0	0	0	0	0	None
216	1.06	449.2	0.4492	0	6.4	F	1	0	0	0	1	1	0	0	1	0	0	0	0	1	1	0	0	0	0	None
217	0.64	78.74	0.07874	0	2.2	F	1	1	0	0	1	1	0	0	0	0	0	0	0	0	0	0	0	0	0	None
218	0.31	7222.34	7.22234	1	2.5	M	0	1	0	0	1	1	0	0	0	1	0	0	0	0	0	1	0	0	0	None
219	1.21	257.94	0.25794	0	0.8	F	1	0	0	0	1	1	1	0	1	0	0	1	0	1	1	1	0	0	0	None
220	2.12	47.61	0.04761	1	28	F	1	1	0	0	0	0	0	0	0	0	0	0	1	0	0	0	0	0	0	None
221	1.9	1486.72	1.48672	1	0.9	M	1	0	0	0	0	1	0	0	0	0	0	0	1	0	0	0	0	0	0
222	1.42	719.44	0.71944	0	9.6	M	0	1	0	0	0	0	1	0	1	0	0	0	0	0	0	1	0	0	0	None
223	0.44	324.69	0.32469	1	6.8	F	1	1	0	0	1	1	1	0	1	0	0	0	0	0	0	1	0	1	1	None
224	0.66	67.6	0.0676	0	1.8	F	0	1	0	0	1	0	0	0	0	0	0	0	0	0	0	0	0	0	0	None
225	3.39	2734.43	2.73443	1	16.8	M	1	1	0	0	1	1	0	0	1	0	0	0	0	0	0	0	0	0	0	None
226	1.55	2773.01	2.77301	1	12.5	F	0	1	0	0	1	1	0	0	1	0	0	0	0	0	0	0	0	0	0	None
227	1.33	231.7	0.2317	0	7.1	M	0	1	0	0	0	1	0	0	0	0	0	0	0	0	0	1	0	0	0	None
228	1.11	65.56	0.06556	0	13.8	M	0	1	0	0	1	1	0	0	1	0	0	0	0	0	0	0	0	0	0	None
229	0.55	109.49	0.10949	0	21.5	M	0	1	0	0	0	0	0	0	1	0	0	0	0	0	0	1	0	0	0	None
230	1.22	328.69	0.32869	0	16.3	M	0	1	0	0	0	0	1	0	1	0	0	0	0	0	0	1	0	0	0	None
231	1.35	137.06	0.13706	1	6.3	F	0	1	0	0	1	1	0	0	0	0	0	0	0	0	0	1	0	0	1	27.25
232	54.24	583.21	0.58321	0	2.2	M	0	0	1	0	0	0	1	0	1	0	1	0	0	0	0	0	0	0	0	None
233	2.75	295.41	0.29541	1	9.5	M	0	1	1	0	0	0	0	0	0	0	1	0	0	0	0	0	0	0	0	None
234	0.72	555.31	0.55531	0	0.2	F	0	1	0	0	1	0	0	0	0	0	0	0	0	0	0	0	0	0	0	None
235	2.27	87.68	0.08768	1	4.8	F	0	1	0	0	1	1	0	0	0	0	0	0	0	0	0	0	0	0	0	None
236	1.79	217.55	0.21755	1	6.7	M	0	0	0	1	0	0	0	0	0	0	1	0	0	0	0	0	0	0	0	None
237	4.97	2975.33	2.97533	0	10.7	M	0	1	0	0	1	0	1	0	1	0	0	0	0	0	0	0	0	0	0	None
238	2.77	1291.39	1.29139	0	0.5	M	0	1	0	0	0	0	1	0	0	1	0	0	0	0	0	0	0	0	0	None
239	1.47	3747.06	3.74706	1	7.7	M	0	0	0	1	1	1	1	0	1	1	0	0	0	0	1	0	0	0	0	None
240	0.87	7504.66	7.50466	1	0.6	M	0	0	0	1	0	0	0	0	1	1	1	0	0	0	0	0	0	0	0	78.82
241	1.45	207.19	0.20719	0	9.6	M	0	0	1	0	0	0	1	0	1	0	1	1	0	0	0	0	0	0	0	None
242	3.44	4212.42	4.21242	1	16.5	F	0	0	1	0	0	1	1	0	0	0	1	1	0	0	0	0	0	0	0	None
243	0.71	289.7	0.2897	0	7.9	M	1	1	0	0	1	1	0	0	1	0	0	0	0	0	0	0	0	1	1	None
244	1.52	214.22	0.21422	1	0.5	M	0	0	1	0	0	0	0	0	1	1	1	0	0	0	0	0	0	0	0	0.41
245	3.22	126.51	0.12651	0	15.3	F	0	0	1	0	0	0	0	0	1	0	1	1	0	0	0	0	0	0	0	None
246	3.84	228.95	0.22895	1	5.4	F	0	0	1	0	0	0	1	0	0	0	1	0	0	0	0	0	0	0	0	None
247	1.57	2199.74	2.19974	1	1	M	1	0	0	0	1	1	0	0	1	0	0	0	0	0	0	1	0	0	0	1.38
248	0.89	46.21	0.04621	0	10.6	M	0	0	0	1	0	0	0	0	0	0	0	0	0	0	1	0	0	0	0	None
249	1.17	127.69	0.12769	0	8.9	M	0	1	0	0	1	0	1	0	0	0	0	0	0	0	0	1	0	0	0	None
250	0.89	280.4	0.2804	0	6.3	M	0	1	0	0	1	0	0	0	1	0	0	0	0	0	0	1	0	0	0	None
251	1.9	498.42	0.49842	0	15.5	M	0	1	0	0	1	1	1	0	1	0	0	0	0	0	0	1	0	0	0	None
252	1.37	3315.61	3.31561	1	13.9	M	0	0	1	0	0	1	0	0	1	1	0	1	0	1	0	0	0	0	0	4.75
253	0.87	39.99	0.03999	0	8.2	F	0	1	0	0	1	0	1	0	1	0	0	0	0	0	0	0	0	0	0	None
254	6.16	7504.66	7.50466	0	20.2	F	0	0	0	1	1	0	1	0	1	0	0	0	1	0	0	0	0	1	1	None
255	1.4	7504.66	7.50466	1	0.8	F	0	0	0	1	1	0	0	1	1	0	0	0	1	0	0	0	0	1	1	None
256	0.29	58.38	0.05838	0	0.3	M	0	1	0	0	1	1	0	0	1	0	0	0	0	0	0	1	0	0	0	None
257	1.93	145.2	0.1452	0	2.3	M	0	1	1	0	0	0	1	0	1	0	1	0	1	0	0	1	0	0	0	None
258	1.85	1766.13	1.76613	0	7.2	F	0	0	0	1	0	1	0	0	0	0	0	0	0	1	0	1	0	0	0	None
259	3.26	7504.66	7.50466	1	15.9	M	1	0	0	0	1	1	0	0	1	0	0	0	0	0	0	0	0	0	0	None
260	5.07	163.23	0.16323	1	1.6	M	0	1	0	0	1	1	0	0	0	0	0	0	1	0	0	1	0	0	0	2.35
261	1.13	4844.21	4.84421	0	1.5	M	0	0	1	0	0	0	0	0	1	1	0	1	1	0	0	0	0	1	1	11.44
262	0.59	3484.02	3.48402	0	3.5	M	0	0	1	0	0	1	1	0	1	1	0	1	0	1	0	0	0	0	0	5.16
263	1.33	339.24	0.33924	0	16.3	M	0	1	0	0	1	1	0	0	1	0	0	0	0	0	0	1	0	0	0	None
264	1.27	752.04	0.75204	1	14.3	M	0	0	1	0	0	0	1	0	1	0	1	1	0	0	0	0	0	0	0	None
265	1.81	76.95	0.07695	1	4.8	F	0	0	0	1	0	0	0	0	1	0	1	0	0	0	0	0	0	0	0	None
266	1.02	198.64	0.19864	0	5	M	0	1	0	0	1	1	0	0	0	0	0	0	0	0	0	1	0	0	0	None
267	0.91	80.27	0.08027	0	18	F	0	1	0	0	0	1	0	0	1	0	0	0	0	0	0	1	0	0	0	None
268	0.99	808.83	0.80883	1	1.5	F	0	0	1	0	0	0	1	0	0	0	1	0	0	0	0	0	0	0	0	1.17
269	1.25	1962.36	1.96236	0	12.1	M	0	1	0	0	0	0	0	0	1	0	0	0	0	0	0	1	0	0	0	None
270	0.61	161.7	0.1617	0	3.9	M	0	1	0	0	1	1	0	0	0	0	0	0	0	0	0	0	0	0	0	None
271	0.99	2066.91	2.06691	0	6.3	M	0	1	0	0	1	1	0	0	0	0	0	0	0	0	0	1	0	0	0	None
272	0.98	646.49	0.64649	0	3.8	F	0	1	0	0	1	1	0	0	0	0	0	0	0	0	0	0	0	0	0	None
273	133.27	148.67	0.14867	1	13.2	M	0	0	0	1	0	0	0	0	0	0	1	0	0	0	0	0	0	0	0	None
274	1.46	1704.59	1.70459	1	11.6	F	0	1	0	0	1	1	0	0	0	0	0	0	0	0	0	1	0	0	0	17.55
275	1.14	173.48	0.17348	1	0.7	M	1	0	0	0	1	1	0	0	1	0	0	0	0	0	0	0	0	0	0	None
276	0.71	28.1	0.0281	0	33.4	F	0	0	0	1	1	0	0	0	0	0	0	0	0	0	0	1	0	0	0	None
277	2.01	3383.21	3.38321	1	0.6	M	0	1	0	0	1	1	0	0	1	1	0	0	0	0	0	1	0	0	0	5.39
278	1.38	194.91	0.19491	0	8.1	M	0	1	0	0	1	1	0	0	0	0	0	0	0	0	0	1	0	0	0	None
279	1.63	124.94	0.12494	1	16.9	F	0	0	1	0	0	0	0	0	1	0	1	1	0	0	0	0	0	0	0	0.21
280	0.55	343.44	0.34344	1	25.9	M	1	0	0	0	1	1	0	0	0	1	0	0	0	1	1	1	0	0	1	None
281	1.09	348.34	0.34834	0	16.9	M	1	0	0	0	0	0	0	0	0	0	0	0	0	1	0	1	0	0	1	None
282	0.73	494.38	0.49438	1	16.5	F	0	1	0	0	1	1	0	0	1	0	0	0	0	0	0	1	0	0	0	None
283	1.65	216.44	0.21644	1	13.8	M	1	0	0	0	0	1	1	0	1	0	0	0	1	0	1	0	0	0	0	None
284	1.27	1268.1	1.2681	1	4.5	M	0	0	1	0	0	0	0	0	0	0	1	1	0	0	0	0	0	0	0	None
285	0.96	2659.93	2.65993	0	1.6	M	0	0	1	0	0	0	0	0	1	0	0	1	1	0	0	0	0	1	1	12.67
286	0.95	243.56	0.24356	0	13.7	F	0	1	0	0	1	1	0	1	1	0	0	0	0	0	0	0	0	0	0	None
287	1.55	60.95	0.06095	0	25.9	M	0	1	0	0	0	1	1	0	0	0	0	0	1	0	0	1	0	0	0	None
288	3.69	231.88	0.23188	1	6.4	F	0	0	1	0	0	1	1	0	1	0	1	0	0	0	0	0	0	0	0	None
289	0.59	55.8	0.0558	0	11.8	F	0	1	0	0	1	0	0	0	0	0	0	0	0	0	0	0	0	0	0	None
290	22.24	170.07	0.17007	0	5.9	M	0	1	0	0	1	1	0	0	1	0	0	0	0	0	0	1	0	0	0	None
291	0.71	82.75	0.08275	0	14.6	M	0	1	0	0	1	1	0	0	0	0	0	0	0	0	0	0	0	0	0	None
292	0.39	6134.39	6.13439	0	2.8	M	0	1	0	0	1	1	0	0	1	0	0	0	0	0	0	0	0	0	0	None
293	0.46	133.16	0.13316	1	4.9	F	1	0	0	0	1	1	0	0	1	1	0	0	0	1	1	1	0	0	0	None
294	1.24	472.77	0.47277	0	2.6	M	0	1	0	0	1	0	0	0	0	0	0	0	0	0	0	0	0	0	0	None
295	0.9	188.92	0.18892	1	23	F	1	0	0	0	1	1	0	0	0	0	0	1	0	0	1	1	0	0	0	None
296	1.97	187.42	0.18742	0	0.5	F	0	0	0	1	0	0	0	1	1	1	1	0	0	0	0	0	0	0	0	None
297	0.99	75.29	0.07529	1	23	M	0	1	0	0	1	0	0	0	0	0	0	0	0	0	0	0	0	0	0	None
298	0.65	118.23	0.11823	0	0.8	M	1	0	0	0	1	1	0	0	1	0	0	1	0	0	1	0	0	0	0	None
299	0.72	140.16	0.14016	0	7.6	F	1	0	0	0	1	1	0	0	1	0	0	1	0	0	1	0	0	0	0	None
300	1.12	180.28	0.18028	0	8.2	M	0	1	0	0	1	1	0	0	1	0	0	0	0	0	0	1	0	0	0	None
301	1.29	257.72	0.25772	0	13.7	F	0	1	0	0	0	0	0	0	1	0	0	0	1	0	0	0	0	0	0	None
302	17.77	207.19	0.20719	1	3.7	M	0	1	0	0	0	1	0	0	0	0	0	0	0	0	0	1	0	0	0	None
303	3.55	2589.97	2.58997	0	6	F	1	0	0	0	1	1	0	0	1	0	0	0	0	0	0	0	0	0	0	None
304	0.83	5188.64	5.18864	0	9	F	0	0	1	0	0	0	1	0	0	0	1	0	0	0	1	0	0	0	0	12.28
305	1.44	207	0.207	0	2.3	F	1	1	0	0	0	0	0	0	1	0	0	0	0	0	0	1	0	0	0	None
306	6.75	1958.81	1.95881	1	25.9	M	1	0	0	0	0	1	1	1	1	1	0	0	1	0	1	0	0	1	1	None
307	1.24	230.36	0.23036	0	3	M	0	0	1	0	0	0	1	0	0	0	1	0	0	0	0	0	0	0	0	None
308	1.18	320.21	0.32021	1	16.4	M	0	1	0	0	1	1	0	0	0	0	0	0	0	0	0	1	0	0	0	None
309	1.84	929.97	0.92997	0	2.7	M	0	1	0	0	0	0	0	0	1	0	0	0	0	0	0	1	0	0	0	None
310	1.57	220.37	0.22037	0	21.4	F	0	1	0	0	1	0	0	0	0	0	0	0	0	0	0	0	0	0	0	None
311	2.35	81.81	0.08181	0	9.8	F	0	1	0	0	1	1	0	0	1	0	0	0	0	0	0	1	0	0	0	None
312	1.48	114.62	0.11462	0	15.5	M	0	1	0	0	1	1	1	0	1	0	0	0	0	0	0	1	0	0	0	0.12
313	0.83	239.47	0.23947	0	8.4	M	0	0	0	1	0	0	0	0	1	0	0	0	1	0	0	0	0	0	0	None
314	1.28	204.06	0.20406	0	7.7	F	1	0	0	0	0	1	1	0	1	1	0	1	0	0	1	0	0	0	0	None
315	2.74	142.67	0.14267	1	17	F	0	0	1	0	0	0	1	0	0	0	1	1	0	0	0	0	0	0	0	0.22
316	2.15	310.93	0.31093	0	4.1	M	0	1	0	0	0	0	0	0	1	0	0	0	0	0	0	1	0	0	0	None
317	4.47	151.75	0.15175	0	7.2	M	0	1	1	0	0	0	0	0	0	0	1	0	0	0	0	0	0	0	0	0.3
318	1.15	367.8	0.3678	0	12.8	M	1	0	0	0	1	1	1	0	1	0	0	1	0	0	1	1	0	0	1	None
319	3.53	392.76	0.39276	1	0.8	M	0	0	1	0	0	0	0	0	1	0	1	0	0	0	0	0	0	0	0	0.74
320	1.64	303.26	0.30326	1	1.1	F	0	0	1	0	0	0	0	0	1	1	1	0	0	0	0	0	0	0	0	0.41
321	3.6	1958.81	1.95881	0	17.7	F	0	1	0	0	0	0	0	0	1	0	0	0	0	0	0	1	0	0	0	71.04
322	8.2	1958.81	1.95881	1	26.5	F	0	1	0	1	1	1	0	0	0	1	0	0	0	0	0	1	0	0	0	None
323	0.87	194.39	0.19439	0	5.1	F	1	0	0	0	0	0	0	0	0	0	0	0	0	0	1	0	0	0	0	None
324	5.63	1958.81	1.95881	1	12.8	M	1	0	0	0	1	1	0	0	1	0	1	0	0	0	1	0	0	0	0	None
325	1.45	114.18	0.11418	0	8	F	0	1	0	0	0	0	0	0	1	0	0	0	0	0	0	1	0	0	0	None
326	1.45	173.19	0.17319	0	3.6	M	0	1	0	0	1	1	0	0	1	0	0	0	0	0	0	1	0	0	0	None
327	1.12	1283.13	1.28313	0	26.6	F	0	1	0	1	1	1	0	0	1	0	0	0	0	0	0	0	0	0	0	2.24
328	2.59	376.13	0.37613	0	0.6	F	0	0	0	1	0	0	0	0	1	1	1	0	0	0	0	0	0	0	0	None
329	3.3	327.85	0.32785	0	9.6	M	0	1	0	0	0	0	0	0	0	0	0	0	1	0	0	0	0	0	0	None
330	5.53	1958.81	1.95881	1	6.6	F	0	0	1	0	0	0	0	0	0	0	1	1	0	0	0	0	0	0	0	15.92
331	1.7	1958.81	1.95881	0	7.4	M	0	0	0	1	1	1	1	0	1	0	0	0	0	1	0	1	0	0	0	None
332	2.85	92.26	0.09226	1	6.5	F	0	0	1	0	0	0	1	0	1	0	1	0	0	0	0	0	0	0	0	<0.1
333	1.7	70.31	0.07031	0	17.1	M	0	0	0	1	0	0	0	0	0	0	1	0	0	0	0	0	0	0	0	None
334	1.82	246.49	0.24649	0	23.5	M	0	1	0	0	1	1	0	0	1	0	0	0	0	0	0	0	0	0	0	None
335	0.76	1402.94	1.40294	1	8.3	M	0	1	0	0	1	1	0	0	1	0	0	0	0	0	0	1	0	0	0	None
336	1.61	238.64	0.23864	1	7.7	F	0	1	0	0	1	0	1	0	1	0	0	0	0	0	0	0	0	0	0	None
337	1.44	189.74	0.18974	0	9	F	1	0	0	0	1	1	0	0	0	1	0	0	0	1	0	1	0	0	0	None
338	1.99	386.43	0.38643	1	15.3	F	0	1	0	0	1	1	0	0	0	0	0	0	0	0	0	1	0	0	0	None
339	5.24	1958.81	1.95881	1	12.9	M	1	0	0	0	1	1	1	0	1	1	0	1	0	0	1	0	0	1	1	None
340	1.5	959.1	0.9591	1	1.2	M	0	1	0	0	1	1	0	0	0	0	0	0	0	0	0	0	0	0	0	None
341	1.41	1958.81	1.95881	1	8.7	F	0	0	1	0	0	0	1	0	0	0	1	1	0	0	0	0	0	0	0	None
342	1.37	422.67	0.42267	1	7.7	F	0	1	0	0	1	0	0	0	1	0	0	0	0	0	0	0	0	0	0	None
343	0.63	270.72	0.27072	0	13.7	M	0	1	0	0	1	1	0	0	0	0	0	0	0	0	0	0	0	0	0	0.39
344	0.84	1958.81	1.95881	0	1.2	F	0	1	0	0	1	1	0	0	0	0	0	0	0	0	0	0	0	0	0	None
345	5.19	3040.16	3.04016	1	2.1	F	0	1	0	0	1	0	0	0	1	0	0	0	0	0	0	0	0	0	0	>200.0
346	1.44	414.07	0.41407	1	11.5	F	0	1	0	0	1	1	0	0	1	0	0	0	0	0	0	0	0	0	0	None
347	1.18	945.93	0.94593	0	4.2	M	0	1	0	0	1	1	0	0	1	0	0	0	0	0	0	1	1	0	0	None
348	1.03	109.8	0.1098	1	35	F	1	0	0	0	0	1	0	0	1	0	0	0	0	0	0	1	0	0	0	None
349	3.86	3040.16	3.04016	1	11.2	F	0	0	1	0	0	0	0	0	1	0	1	1	0	0	0	0	0	0	0	>200.0
350	3.97	77.19	0.07719	0	9.9	F	1	0	0	0	1	1	0	0	0	0	0	0	0	0	0	1	0	0	0	None
351	0.79	112.5	0.1125	0	12.4	M	0	1	0	0	1	0	0	0	0	0	0	0	0	0	0	0	0	0	0	None
352	0.68	93.43	0.09343	0	4.7	F	0	1	0	0	1	1	0	0	0	0	0	0	0	0	0	1	0	0	0	None
353	1.36	152.21	0.15221	1	7.8	F	0	1	0	0	0	0	0	0	1	0	0	0	0	0	0	1	0	0	0	None
354	3.5	3040.16	3.04016	1	5.8	M	0	0	1	0	0	0	1	0	0	0	1	0	0	0	0	0	0	0	0	None
355	0.73	64.38	0.06438	1	21	F	0	0	1	0	0	0	0	0	0	0	1	1	0	0	0	0	0	0	0	None
356	1.67	159.13	0.15913	0	13.3	M	1	0	0	0	1	1	0	0	1	0	0	0	0	0	0	0	0	0	0	None
357	1.56	265.7	0.2657	0	0.8	M	1	0	0	0	0	0	0	0	1	0	1	0	0	0	0	0	0	0	0	None
358	5.94	2531.01	2.53101	0	1	F	0	1	0	0	1	1	1	0	1	1	0	0	1	0	0	1	0	1	1	5.44
359	0.78	164.3	0.1643	1	3.9	M	0	0	1	0	0	0	1	0	0	0	1	1	0	0	0	0	0	0	0	None
360	1.08	356.4	0.3564	1	6.3	M	0	1	0	0	1	1	0	0	0	0	0	0	0	0	0	0	1	0	1	None
361	2.73	334.3	0.3343	1	11.5	F	0	0	1	0	0	0	0	0	0	0	1	1	0	0	0	0	0	0	0	None
362	1.19	317.62	0.31762	0	11.9	F	0	1	0	0	0	1	0	0	0	0	0	0	0	0	0	1	0	0	0	None
363	1.4	137.37	0.13737	1	10.1	M	1	0	0	0	0	1	1	1	1	0	0	0	1	0	1	1	0	1	1	None
364	2.28	239.92	0.23992	1	15	M	0	1	0	0	1	0	0	0	1	0	0	0	0	0	0	0	0	0	0	None
365	0.1	685.8	0.6858	1	25.1	M	0	1	0	0	1	1	0	0	0	0	0	0	0	0	0	0	0	0	0	None
366	0.87	240.34	0.24034	0	13.1	M	0	1	0	0	0	0	0	0	0	0	0	0	0	0	0	1	0	0	0	None
367	0.73	142.19	0.14219	0	2.8	M	0	0	1	0	0	0	0	0	1	0	1	1	0	0	0	0	0	0	0	0.14
368	1.33	3040.16	3.04016	0	11.7	M	0	0	0	1	0	1	0	0	1	0	0	0	0	1	1	1	0	0	0	None
369	6.07	3040.16	3.04016	0	1.6	F	0	1	0	0	0	0	0	0	1	1	0	0	0	0	0	1	0	1	1	54
370	2.82	3040.16	3.04016	0	17.1	F	0	1	0	0	0	0	0	0	1	0	0	0	1	0	0	0	0	0	0	None
371	0.86	1300.93	1.30093	0	3.5	F	0	1	0	0	0	1	1	0	1	0	0	0	0	0	0	1	0	0	0	None
372	3.61	107.55	0.10755	0	16.3	M	1	0	0	0	1	0	0	0	1	0	0	0	1	0	0	0	0	0	0	None
373	2.55	167.74	0.16774	0	1.9	F	1	0	0	0	0	1	0	0	1	0	1	0	1	0	0	0	0	0	0	0.31
374	8.67	3040.16	3.04016	1	1.6	F	0	1	0	0	1	1	0	0	1	1	0	0	0	0	0	0	0	1	1	None
375	17.64	103.02	0.10302	0	13	M	0	0	1	0	0	0	1	0	0	0	1	0	0	0	0	0	0	0	0	<.1
376	1.71	51.77	0.05177	0	17.2	F	0	0	1	0	1	0	1	0	0	0	0	0	0	0	0	0	0	0	0	0.13
377	2.09	981.67	0.98167	0	7.1	M	0	0	1	0	0	0	0	0	0	0	1	0	0	0	0	0	0	0	0	None
378	1.25	248.96	0.24896	0	13.8	M	0	1	0	0	1	1	0	0	0	0	0	0	0	0	0	0	0	0	0	None
379	2.2	261.22	0.26122	1	2.7	M	0	0	1	0	0	0	0	0	1	0	1	1	0	0	0	0	0	0	0	0.39
380	3.24	3040.16	3.04016	1	9.7	F	1	0	0	0	0	0	0	0	1	1	0	0	0	0	0	0	0	0	0	None
381	0.83	49.8	0.0498	1	4.8	F	0	1	0	0	1	1	0	0	0	0	0	0	0	0	0	0	0	0	0	None
382	0.53	234.98	0.23498	0	2.3	M	0	1	0	0	1	1	1	0	1	0	0	0	0	0	0	0	0	0	0	None
383	1.03	168.6	0.1686	0	8.7	M	0	1	0	0	1	0	0	0	1	0	0	0	0	0	0	0	0	0	0	None
384	0.71	95.27	0.09527	0	13.8	M	0	1	0	0	1	1	0	0	1	0	0	0	0	0	0	1	0	0	0	None
385	27.46	62.46	0.06246	1	15.2	F	0	0	1	0	0	0	1	0	0	0	1	0	0	0	0	0	0	0	0	None
386	2.76	587.27	0.58727	1	23.3	F	1	0	0	0	0	0	1	0	1	0	0	0	1	0	0	0	0	0	0	None
387	1.24	81.4	0.0814	1	3.1	M	0	1	0	0	1	1	0	0	1	0	0	0	0	0	0	0	0	0	0	None
388	0.55	3040.16	3.04016	0	16.1	F	0	0	1	0	0	0	0	0	0	0	1	1	0	0	0	0	0	0	0	21.14
389	0.95	106.64	0.10664	0	1.7	M	1	0	0	0	0	1	0	0	1	0	0	0	0	0	1	0	0	0	0	None
390	1.26	875.75	0.87575	0	8.5	M	0	0	1	0	0	0	1	0	0	0	1	1	0	0	0	0	0	0	0	None
391	2.37	75.78	0.07578	0	0.8	F	0	1	0	0	0	0	0	0	0	0	0	0	0	0	0	1	0	0	1	None
392	4.8	3040.16	3.04016	1	2	M	1	0	0	0	1	1	1	0	1	0	0	0	0	0	0	0	0	1	1	52.81
393	1.15	70.11	0.07011	0	10	F	1	0	0	0	1	1	0	0	1	0	0	0	0	0	0	1	0	0	0	None
394	1.21	273.82	0.27382	0	0.9	M	1	0	0	0	0	0	0	0	0	0	1	0	0	0	0	0	0	0	0	None
395	0.6	135.61	0.13561	0	4.2	F	1	0	0	0	1	1	0	0	1	0	0	0	0	0	0	1	0	0	0	None
396	1.99	140.87	0.14087	1	15.5	F	0	1	0	0	1	1	0	0	1	0	0	0	0	0	0	0	0	0	0	None
397	1.38	2305.89	2.30589	1	0.3	M	1	0	0	0	1	1	0	0	1	0	0	1	0	0	1	0	0	0	0	None
398	4.5	85.59	0.08559	1	13.1	F	0	0	1	0	0	0	0	0	0	0	1	0	0	0	0	0	0	0	0	None
399	1.02	414.84	0.41484	1	9.4	F	1	0	0	0	1	1	1	0	1	1	0	0	0	0	0	0	0	0	0	None
400	5.78	204.2	0.2042	1	10.5	F	0	0	1	0	0	0	0	0	0	0	1	1	0	0	0	0	0	0	0	None
